# Supplementary material for: Preoperative hemoglobin glycation index and postoperative complications after non-cardiac surgery: a retrospective cohort study
Source: Anesthesiol Perioper Sci. 2026 Jun 22;4(1):33. doi: 10.1007/s44254-026-00179-w (PMC13284033; doi:10.1007/s44254-026-00179-w)
Supplement: Supplementary file 1 — Supplementary Material 1. [file 44254_2026_179_MOESM1_ESM.xlsx]

## Sheet: Supplementary Table 1
Supplementary Table 1 Definition and ICD coding of complications in secondary outcomes
Secondary outcomes	Detailed definition and ICD coding
Major complications	Complications with a Clavien-Dindo grade of 3 or higher
Pulmonary complications	Upper respiratory tract infection ( J06.901 ), hypostatic pneumonia ( J18.205 ), pneumothorax ( J93.901 ), pleural effusion ( J94.801 ), postoperative pneumothorax ( J95.802 ), ventilator-associated pneumonia ( J95.807 ), atelectasis ( J98.101 ), mediastinal emphysema ( J98.201 ), pulmonary infection ( J98.401 ), postoperative thoracic hemorrhage ( T81.004 ), etc.
Abdominal complications	Intestinal obstruction ( K56.701 ), postoperative intestinal anastomotic fistula ( K63.212 ), postoperative intestinal fistula ( K63.214 ), abdominal infection ( K65.904 ), postoperative biliary fistula ( K82.305 ), postoperative pancreatic fistula ( K86.815 ), postoperative gastric emptying disorder ( K91.816 ), postoperative abdominal bleeding ( T81.013 ), acute liver failure ( K72.006 ) , etc.
Urinary complications	Acute renal insufficiency ( N17.904 ), postoperative ureteral fistula ( N28.825 ), urinary tract infection ( N39.001 ), postoperative urinary retention ( N99.803 ), postoperative bladder bleeding ( T81.011 ), etc.
Infection complications	Intestinal infection ( A04.902 ), Staphylococcus septicemia ( A41.201 ), Staphylococcus infection ( A49.001 ), upper respiratory tract infection ( J06.901 ), Staphylococcus pneumonia ( J15.201 ), pneumonia ( J18.901 ), ventilator-associated pneumonia ( J95.807 ), pulmonary infection ( J98.401 ), abdominal infection ( K65.904 ), urinary tract infection ( N39.001 ), postoperative incision infection…
Cardiac complications	non-ST-elevation myocardial infarction ( I21.403 ), acute coronary syndrome ( I24.902 ), pericardial tamponade ( I31.905 ), supraventricular tachycardia ( I47.109 ), cardiogenic shock ( R57.001 ), etc.
Neurological complications	Delirium ( F05.901 ), central nervous system infection ( G04.903 ), intracranial infection ( G06.005 ), cerebral hernia ( G93.501 ), cerebrospinal fluid leakage after surgery ( G96.005 ), cerebral infarction ( I63.901 ), intracranial infection after surgery ( T81.421 ), hypoxic-ischemic encephalopathy ( G93.103 ), etc.
Deep vein thrombosis	Lower extremity deep venous thrombosis ( I80.203 ), upper extremity venous thrombosis ( I82.809 ), etc.

## Sheet: Supplementary Table 2
Supplementary Table 2 Details of the surgical categories
Type of surgery	Specific surgical types included
Neurosurgical	Includes craniotomy, pituitary tumor surgery, etc.
Vascular	Includes peripheral vascular surgery and endovascular/interventional procedures, etc.
Orthopedic	Includes scoliosis correction, arthroscopic surgery, fracture surgery, etc.
Head and Neck	Includes common procedures in oral (dental), ophthalmologic (eye), and otorhinolaryngologic (ENT) surgery, as well as thyroidectomy, etc.
Urological	Includes partial/total nephrectomy, ureteral surgery, and procedures on the bladder and prostate, etc.
Thoracic	Includes wedge resection, segmentectomy, and lobectomy, etc.
Gynecologic	Includes hysterectomy, hysteroscopic surgery, etc.
Abdominal	Includes open or laparoscopic colorectal surgery, and procedures on the liver, pancreas, and spleen, etc.
Other	Includes breast surgery, biopsy, gastrointestinal endoscopy, and other unclassified procedures, etc.

## Sheet: Supplementary Table 3
Supplementary Table 3 VIF values for all covariates
Variable	VIF	Tolerance
HGI	1.23537	0.809471
Sex	1.58148	0.63232
Age	1.23778	0.807901
BMI	1.0943	0.913827
Surgery duration	1.37761	0.725894
ASA	1.40918	0.709635
EBL	1.25408	0.7974
Emergency case	1.17278	0.852672
Smoking	1.97776	0.505623
Alcohol	1.83346	0.545417
Elixhauser score	1.88802	0.529655
Hypertension	1.41444	0.706996
Hyperlipidemia	1.09036	0.917126
Coronary heart disease	1.2195	0.820007
Cerebrovascular disease	1.09285	0.915037
Malignant tumor	1.3112	0.762661
Chronic kidney disease	1.09446	0.913691
COPD	1.0387	0.962742
Diabetes	1.4743	0.678286

## Sheet: Supplementary Table 4
Supplementary Table 4 Interaction power of all subgroups
Events_level0	Events_level1	EventRatePct_level0	EventRatePct_level1	Beta_interaction	SE_interaction	Interaction_OR	CI_lower	CI_upper	P_interaction	Power_Wald	Power_Simulation	Successful_simulations	Coding_note
1006	1042	8.08	8.79	-0.0086	0.0442	0.991	0.909	1.081	0.8448	0.054	0.053	1000	0=Male, 1=Female
755	1293	6.47	10.23	0.0494	0.0454	1.051	0.961	1.149	0.2769	0.193	0.204	1000	0=<60 years, 1=>=60 years
1291	757	7.9	9.51	0.037	0.0584	1.038	0.925	1.163	0.5262	0.097	0.094	1000	0=<6.5%, 1=>=6.5%
1187	861	6.11	17.61	0.0833	0.0448	1.087	0.996	1.187	0.063	0.46	0.454	1000	0=ASA I-II, 1=ASA III-V
1060	988	7.69	9.39	0.079	0.0551	1.082	0.971	1.206	0.1517	0.3	0.316	1000	0=No, 1=Yes
1690	358	7.22	39.13	0.0239	0.055	1.024	0.919	1.141	0.6641	0.072	0.088	1000	0=Elective, 1=Emergent

## Sheet: Supplementary Table 5
Supplementary Table 5 Distribution of glycemic status based on diagnosis and laboratory criteria
No evidence of diabetes	Possible undiagnosed diabetes	Documented diabetes
12053	1731	10523

## Sheet: Supplementary Table 6
Supplementary Table 6 Sensitivity analysis: association between HGI (continuous) and postoperative outcomes using reclassified glycemic status
Study outcome	Adjusted effect estimate (95% CI)	P value
Postoperative complications	1.069 ( 1.019-1.121)	0.006

## Sheet: Supplementary Table 7
Supplementary Table 7 Sensitivity analysis: adjusted associations between HGI quartiles and postoperative complications using reclassified glycemic status
Study outcome	HGI group	Adjusted effect estimate (95% CI)	P value
Postoperative complications	Q1	1.181 (1.015-1.375)	0.031
	Q2	Ref
	Q3	1.150 (0.987-1.340)	0.073
	Q4	1.211 (1.026-1.431)	0.024
